# Supplementary material for: Models of high-grade serous carcinoma of tubo-ovarian origin
Source: Oncol Rev. 2026 Jul 15;20:1849834. doi: 10.3389/or.2026.1849834 (PMC13416685; doi:10.3389/or.2026.1849834)
Supplement: Supplementary file 1 [file Table2.XLSX]

## Sheet: csv-ovariancan-set
Supplemental Table 2
PMID	Title	# organoids	genomic profiling?	transcriptomic profiling?	epigenetic profiling?	Other profiling assays	Notes
40822859	LncRNA MYO16-AS1 and MICAL2 axis sustains proliferation and migration in ovarian cancer cells and unveils a therapeutic vulnerability in patient-derived tumor organoids	3	no	no	no	drug response (cell viability)		OV-021_S; OV-025_T; OV-088_T
40818202	Differential regulation of FADS2 by EZH2 reveals a metabolic vulnerability in ovarian cancer treatment	5	no	no	no	drug response (cell viability)
40783069	Longitudinal prediction of drug response in high-grade serous ovarian cancer organoid cultures aligning with clinical responses	7	no	no	no	drug response (cell viability), IHC, proteomics
40770810	Triptolide targets PPP2CA/ITGA5 axis to suppress lactate-driven ovarian cancer progression	3	targeted BRCA sequencing	no	no	drug response (cell viability), IF
40747680	Patient-derived ovarian cancer models demonstrate the influence of tumor-associated macrophages on therapeutic response	5	no	no	no	monocyte coculture, cell viability		PDX-derived
40736012	Decoding the Genomic and Functional Landscape of Emerging Subtypes in Ovarian Cancer	8	no	no	no	drug response (cell viability)
40709801	Development and validation of deep learning for predicting the growth of ovarian cancer organoids	unknown, but collected across 3 centers; 696 organoid droplets sampled	no	no	no	ML to predict growth
40666944	Sensitizing Immune-Refractory Ovarian Tumors via p53 Mutation-Tailored Immunotherapy	3	TP53 status	no	no	Co-culture with PBMC, drug treatment, Caspase 3/7 assay, T cell assays		preprint; PDO1, PDO5 and PDO6
40654830	Organoid Models Established from Primary Tumors and Patient-Derived Xenograft Tumors Reflect Platinum Sensitivity of Ovarian Cancer Patients	15 from 5 patients	no	no	no	drug response (cell viability)		preprint; PDXO20, PDXO18, PDXO2, PDXO80; PDXO1
40654781	Combinatorial organoid mutagenesis screen reveals gene constellations driving malignant transformation, pathology and chemosensitivity in high-grade serous ovarian carcinoma	1	no	yes	no	drug response (cell viability), tumorigenic assays, genetic manipulations	genetic manipulations to mouse FTE cells	preprint
40567611	Stemness-driven clusters in ovarian cancer: immune characteristics and prognostic implications	1	no	no	no	IHC
40562199	Constructing a co-culture model of cancer-associated fibroblasts and ovarian cancer organoids and studying mechanisms of drug resistance	1	no	yes	no	co-culture with CAFs, IF, IHC, growth asssay, drug response (cell viability), WB
40502700	LCN2-mediated ferroptosis resistance in tissue homeostasis and early-stage tumorigenesis of the fallopian tube epithelium	1	no	yes (after sorting)	no	IHC, growth assay, FACS, gene OE	genetic manipulations to human FTE cells
40483575	The anticancer effect of the HDAC inhibitor belinostat is enhanced by inhibitors of Bcl-x(L) or Mcl-1 in ovarian cancer	2	no	no	no	drug response (cell viability)		OV-009_T, OV-174_T
40459063	High-Throughput Drug Screening of Clear Cell Ovarian Cancer Organoids Reveals Vulnerability to Proteasome Inhibitors and Dinaciclib and Identifies AGR2 as a Therapeutic Target	11 OCCC; 6 HGSOC	WES (11 OCCC)	yes (9 OCCC, 7 HGSOC)	no	IHC, WB, drug response (cell viability), CRISPR KO
40425707	Scutellarin suppresses ovarian cancer progression by targeting METTL5	2	no	no	no	drug response (cell viability)
40413189	hnRNPL phase separation activates PIK3CB transcription and promotes glycolysis in ovarian cancer	2	no	no	no	gene knockdown
40405269	Generation of healthy bovine ovarian organoids: a proof-of-concept derivation technique	10	no	no	no	IHC	normal bovine organoids
40402266	Targeted CD47 checkpoint blockade using a mesothelin-directed antibody construct for enhanced solid tumor-specific immunotherapy	3	no	no	no	co-culture with NK cells, ADCC treatment
40361400	Suppression of Ovarian Cancer Cell Proliferation Is Associated with Upregulation of Cell-Matrix Adhesion Programs and Integrin-β4-Induced Cell Protection from Cisplatin	1	no	no	no	drug response (cell viability)
40342735	Ivosidenib enhances cisplatin sensitivity in ovarian cancer by reducing cancer cell stemness	3	no	no	no	drug response (cell viability)
40311911	A necrosis inducer promotes an immunogenic response and destroys ovarian cancers in mouse xenografts and patient ascites organoids	7	no	no	no	drug response (cell viability), WB
40306394	PCL-PEtOx-based Crystalline-core Micelles for the Targeted Delivery of Paclitaxel and Trabectedin in Ovarian Cancer Therapy	2	no	no	no	drug response (cell viability)
40246814	USP9X integrates TGF-β and hypoxia signalings to promote ovarian cancer chemoresistance via HIF-2α-maintained stemness	1	no	no	no	caspase assay, RNAi
40215819	Zengmian Yiliu formula suppresses cell cycle in immune-rich ovarian cancer patient-derived organoids	21?	no	scRNA-seq (4)	no	additive response, IHC	not matrix embedded
40157901	Antitumor activity of gilteritinib, an inhibitor of AXL, in human solid tumors	2	no	no	no	IHC, drug response (growth)
40120139	Immunosuppressive JAG2(+) tumor-associated neutrophils hamper PD-1 blockade response in ovarian cancer by mediating the differentiation of effector regulatory T cells	30	no	no	no	drug response (T cell measures)	short term culture
40118782	HIF-1α-induced long noncoding RNA LINC02776 promotes drug resistance of ovarian cancer by increasing polyADP-ribosylation	2	no	no	no	drug response (cell viability), IHC, RNAi, IF
40099529	Self-targeted nanosystem for enhanced chemodynamic cancer therapy	3	no	no	no	drug response (cell viability), IHC
40093054	A patient-derived ovarian cancer organoid platform to study susceptibility to natural killer cells	2	no	no	no	co-culture with NK cells, caspase assay, IHC	preprint
40057617	piRNA28846 has the potential to be a novel RNA nucleic acid drug for ovarian cancer	13	no	no	no	drug response (growth), IF
40044032	SNORD9 promotes ovarian cancer tumorigenesis via METTL3/IGF2BP2-mediated NFYA m6A modification and is a potential target for antisense oligonucleotide therapy	2	no	no	no	RNAi, growth assay
40008228	The IGF2BP1 oncogene is a druggable m(6)A-dependent enhancer of YAP1-driven gene expression in ovarian cancer	1	no	no	no	Invasion assay, growth assay, drug response
39971122	mTOR-mediated p62/SQSTM1 stabilization confers a robust survival mechanism for ovarian cancer	1	no	yes	no	IHC, WB	genetic manipulations to mouse FTE cells
39967474	Unlocking the potential of organopalladium complexes for high-grade serous ovarian cancer therapy	5	no	no	no	drug response (cell viability)
39901543	A Novel Platinum-Resistance-related Gene Signature in Ovarian Cancer: Identification and Patient-derived Organoids Verification	4	no	yes	no	drug response (growth)
39873147	Identification of a TNIK-CDK9 Axis as a Targetable Strategy for Platinum-Resistant Ovarian Cancer	18 from 14 patients	no	no	no	drug response (cell viability)
39863011	Automated Scoring to Assess RAD51-Mediated Homologous Recombination in Ovarian Patient-Derived Tumor Organoids	9	gene panel (127 genes)	no	no	IHC, irradiation, IF
39827178	piR-26441 inhibits mitochondrial oxidative phosphorylation and tumorigenesis in ovarian cancer through m6A modification by interacting with YTHDC1	1	no	no	no	drug response (cell viability)
39802157	Drug repurposing screen targeting PARP identifies cytotoxic activity of efavirenz in high-grade serous ovarian cancer	4	no	no	no	drug response (cell viability)
39752231	Bola-Amphiphilic Dendrimer Enhances Imatinib to Target Metastatic Ovarian Cancer via β-Catenin-HRP2 Signaling Axis	1	no	no	no	drug response (cell viability)
39643799	TRIM4 modulates the ubiquitin-mediated degradation of hnRNPDL and weakens sensitivity to CDK4/6 inhibitor in ovarian cancer	15	no	yes (15)	no	drug response (cell viability)
39639170	Metabolic imaging distinguishes ovarian cancer subtypes and detects their early and variable responses to treatment	4	no	yes (4)	no	drug response (metabolic readouts)
39626673	UBA1 inhibition sensitizes cancer cells to PARP inhibitors	1	no	no	no	drug response (cell viability)	Org-2414
39546575	PARG inhibitor sensitivity correlates with accumulation of single-stranded DNA gaps in preclinical models of ovarian cancer	5	targeted BRCA sequencing	no	no	drug response (cell viability), IHC, DNA fiber assay
39488790	Targeting the SPC25/RIOK1/MYH9 Axis to Overcome Tumor Stemness and Platinum Resistance in Epithelial Ovarian Cancer	6	no	no	no	drug response (cell viability), IHC, WB
39390256	m(6)A-driven NAT10 translation facilitates fatty acid metabolic rewiring to suppress ferroptosis and promote ovarian tumorigenesis through enhancing ACOT7 mRNA acetylation	1	no	no	no	drug response (cell viability)
39358778	In vitro drug testing using patient-derived ovarian cancer organoids	15 ovarian cancer (4 HGSOC, 4 mucinous, 3 OCCC, 1 carcinosarcoma, 1 EC), 11 endometrial cancer, 2 cervical cancer	no	no	no	drug response (cell viability), IHC
39323050	Ovarian Cancer Patient-Derived Organoids Used as a Model for Replicating Genetic Characteristics and Testing Drug Responsiveness: A Preliminary Study	4 (2HGSOC, 1 mucinous, 1 OCCC)	WES (4)	no	no	drug response (cell viability), IHC, growth assay
39265497	Targeting GPX4-mediated ferroptosis protection sensitizes BRCA1-deficient cancer cells to PARP inhibitors	1	no	no	no	drug response (cell viability)
39247812	Olaparib combined with CDK12-IN-3 to promote genomic instability and cell death in ovarian cancer	2?	no	no	no	IF, DNA repair assay
39211186	The prion-like protein Doppel: A soluble biomarker steering ovarian cancer's peritoneal to circulatory dissemination	not clear how many		yes			preprint; might be short term organoid culture?
39206413	Patient-derived ovarian cancer organoid carries immune microenvironment and blood vessel keeping high response to cisplatin	7 ( 4 confirmed HGSOC)	WES (3?)	scRNAseq (7?); cisplatin treatment (2)	no	drug response (cell viability), IF, flow cytometry	OV004, OV014, OV015, OV016, OV076, OV077, OV078; not embedded in matrix
39134101	MUL1 identified as mitochondria-linked biomarker promoting cisplatin resistance in OC cells	20 from a different study (Zhang 2023)	WGCNA	yes	no	drug response (cell viability)
39121533	Asiaticoside modulates human NK cell functional fate by mediating metabolic flexibility in the tumor microenvironment	5	no	no	no	co-culture with NK cells, live/dead assay
39120597	Dual Inhibition of SYK and EGFR Overcomes Chemoresistance by Inhibiting CDC6 and Blocking DNA Replication	2 ovarian cancer and 2 endometrial cancer organoids from PDMR	no	no	no	drug response (cell viability)
39091030	A platform to deliver single and bi-specific Cas9/guide RNA to perturb genes in vitro and in vivo	1	no	no	no	CRISPR editing
39069888	Promising approach for targeting ROBO1 with CAR NK cells to combat ovarian cancer primary tumor cells and organoids	2	no	no	no	co-culture with NK cells
39028932	Synergistic Effects of PARP Inhibition and Cholesterol Biosynthesis Pathway Modulation	1	no	no	no	drug response (cell viability)
38971004	A toolkit for a modern gynecologic oncology tissue bank	46 banked for future organoid generation	no	no	no
38931171	Modeling of Intracellular Taurine Levels Associated with Ovarian Cancer Reveals Activation of p53, ERK, mTOR and DNA-Damage-Sensing-Dependent Cell Protection	3	no	no	no	drug response (growth)
38885312	Single-stranded DNA Gap Accumulation is a Functional Biomarker for USP1 Inhibitor Sensitivity	2	no	no	no	drug response (growth) + ssDNA fiber assay
38880223	YBX1 promotes homologous recombination and resistance to platinum-induced stress in ovarian cancer by recognizing m5C modification	20	no	yes (8)	no	drug response (growth)
38862485	CHK1 inhibitor induced PARylation by targeting PARG causes excessive replication and metabolic stress and overcomes chemoresistance in ovarian cancer	3	no	no	no	drug response (growth)
38817865	Immunoreactive Microenvironment Modulator GBP5 Suppresses Ovarian Cancer Progression by Inducing Canonical Pyroptosis	NS (1?)	no	no	no	IF, transfection, qPCR, growth
38798714	Progesterone Enhances Niraparib Efficacy in Ovarian Cancer by Promoting Palmitoleic-Acid-Mediated Ferroptosis	10	no	no	no	drug response (cell viability)
38789520	Pharmacological inhibition of the LIF/LIFR autocrine loop reveals vulnerability of ovarian cancer cells to ferroptosis	2	no	no	no	drug response (cell viability)
38781347	A synthetic lethal dependency on casein kinase 2 in response to replication-perturbing therapeutics in RB1-deficient cancer cells	10	TP53, BRCA1, BRCA2, RB1 targeted sequencing	no	no	drug response (cell viability)
38780897	Crizotinib enhances PARP inhibitor efficacy in ovarian cancer cells and xenograft models by inducing autophagy	2	no	no	no	drug response (cell viability)
38778348	PARP1-DOT1L transcription axis drives acquired resistance to PARP inhibitor in ovarian cancer	1	no	no	no	drug response (cell viability)
38733440	Preclinical efficacy of CBR-5884 against epithelial ovarian cancer cells by targeting the serine synthesis pathway	1	no	no	no	drug response (cell viability), IF
38686752	Unveiling the promising anticancer activity of palladium(II)-aryl complexes bearing diphosphine ligands: a structure-activity relationship analysis	2	no	no	no	drug response (cell viability), IHC
38670098	Exploiting a subtype-specific mitochondrial vulnerability for successful treatment of colorectal peritoneal metastases	2	no	no	no	drug response (cell viability)
38610999	Antineoplastic Drug Synergy of Artesunate with Navitoclax in Models of High-Grade Serous Ovarian Cancer	1	no	no	no	drug response (cell viability)
38580335	Targeting PARG induces tumor cell growth inhibition and antitumor immune response by reducing phosphorylated STAT3 in ovarian cancer	1	no	no	no	drug response (cell viability)
38566237	Sialyl-Tn serves as a potential therapeutic target for ovarian cancer	4	clinical genomics testing	no	no	flow cytometry, drug response (cell viability)
38566208	Stearoyl-CoA desaturase 1 inhibition induces ER stress-mediated apoptosis in ovarian cancer cells	2	no	no	no	drug response (cell viability)
38518726	A novel SIK2 inhibitor SIC-19 exhibits synthetic lethality with PARP inhibitors in ovarian cancer	6	no	no	no	drug response (cell viability)
38506093	Glutamine metabolism prognostic index predicts tumour microenvironment characteristics and therapeutic efficacy in ovarian cancer	4	no	no	no	drug response (cell viability)
38383406	ZSWIM4 inhibition improves chemosensitivity in epithelial ovarian cancer cells by suppressing intracellular glycine biosynthesis	2	no	no	no	drug response (cell viability)
38374229	FSP1 inhibition enhances olaparib sensitivity in BRCA-proficient ovarian cancer patients via a nonferroptosis mechanism	10	targeted BRCA sequencing	yes (1 w/ tx)	no	drug response (cell viability); intracellular lipid oxidation; IF
38370348	Modeling of senescence-related chemoresistance in ovarian cancer using data analysis and patient-derived organoids	3	no	no	no	drug response (cell viability); qRT-PCR
38334216	Human Omental Mature Adipocytes used as Paclitaxel Reservoir for Cell-Based Therapy in Ovarian Cancer	1	no	no	no	drug response (cell viability), IF
38287874	Inhibition of palmitoyltransferase ZDHHC12 sensitizes ovarian cancer cells to cisplatin through ROS-mediated mechanisms	1	no	no	no	drug response (cell viability)
38273320	CircRAD23B promotes proliferation and carboplatin resistance in ovarian cancer cell lines and organoids	1	no	no	no	drug response (cell viability); lentiviral infection
38255960	Human Fallopian Tube-Derived Organoids with TP53 and RAD51D Mutations Recapitulate an Early Stage High-Grade Serous Ovarian Cancer Phenotype In Vitro	1?	no	yes	no	KD of TP53 and/or RAD51	FTE, not cancer
38239650	Case report: ex vivo tumor organoid drug testing identifies therapeutic options for stage IV ovarian carcinoma	1	targeted ESR1 sequencing	no	no	drug response (cell viability)	LGSOC
38194739	Copper nitroprusside: An innovative approach for targeted cancer therapy via ROS modulation	4	no	no	no	drug response (cell viability)
38140698	Rescue of p53 functions by in vitro-transcribed mRNA impedes the growth of high-grade serous ovarian cancer	1?	no	no	no	transfection
37917586	Single-cell transcriptomics identifies a WNT7A-FZD5 signaling axis that maintains fallopian tube stem cells in patient-derived organoids	4?	no	scRNA-seq	no	cell viability, flow cytometry, IF, WB qPCR	FTE, not cancer
37806229	Targeting RAS-ERK pathway alterations with MEK inhibitors to improve chemosensitivity in high grade serous ovarian cancers	3	WGS and optical mapping	no	no	drug response (cell viability)
37803448	Comparative analysis of response to treatments and molecular features of tumor-derived organoids versus cell lines and PDX derived from the same ovarian clear cell carcinoma	2, from 1 patient	no	microarray	no	drug response (cell viability); IHC	OCCC
37686015	Ascites-Derived Organoids to Depict Platinum Resistance in Gynaecological Serous Carcinomas	6	no	Nanostring nCounter (6)	no	drug response (cell viability), IF
37644468	MUC16 stimulates neutrophils to an inflammatory and immunosuppressive phenotype in ovarian cancer	1?	no	no	no	co-culture with neutrophils
37589744	AUF1-induced circular RNA hsa_circ_0010467 promotes platinum resistance of ovarian cancer through miR-637/LIF/STAT3 axis	2	no	no	no	drug response (cell viability); lentiviral infection
37488947	PARPi Decreased Primary Ovarian Cancer Organoid Growth Through Early Apoptosis and Base Excision Repair Pathway	1?	no	yes (1 w/ tx)	no	drug response (cell viability); IF
37479967	Patient-derived organoids for precision oncology: a platform to facilitate clinical decision making	3	targeted Tal2, EGF, ILF3, UBI2I, BRCA1 and BRCA2	no	no	drug response (cell viability)
37478190	Targeting polyploid giant cancer cells potentiates a therapeutic response and overcomes resistance to PARP inhibitors in ovarian cancer	3	no	yes (3 w/ tx)	no	drug response (cell viability), IHC
37465723	Effective Treatment for Recurrent Ovarian Cancer Guided by Drug Sensitivity from Ascites-Derived Organoid: A Case Report	1	no	no	no	drug response (cell viability), IHC
37429899	ALDH1A1 promotes PARP inhibitor resistance by enhancing retinoic acid receptor-mediated DNA polymerase θ expression	6	no	no	no	drug response (cell viability)
37420029	Activation of invasion by oncogenic reprogramming of cholesterol metabolism via increased NPC1 expression and macropinocytosis	1	no	no	no	drug response (cell viability)
37348462	Positional influence on cellular transcriptional identity revealed through spatially segmented single-cell transcriptomics	1?	no	scRNA-seq	no
37333379	Precision-engineered biomimetics: the human fallopian tube	1?	no	no	no	IHC, growth, qPCR	FTE, not cancer
37325550	Synthetic lethal interaction between WEE1 and PKMYT1 is a target for multiple low-dose treatment of high-grade serous ovarian carcinoma	5	TP53, BRCA1, BRCA2, RB1 targeted sequencing	no	no	Replication stress assay, drug response, WB, IF
37293093	Vaginal bacteria elicit acute inflammatory response in fallopian tube organoids: a model for pelvic inflammatory disease	4	no	yes (4 w/ bacteria co-cultures)	no	IHC, flow cytometry	FTE, not cancer
37207655	Evolutionary states and trajectories characterized by distinct pathways stratify patients with ovarian high grade serous carcinoma	5	no	no	no	drug response (cell viability), IF		EOC733_pPer1, EOC733_iOme, EOC989_r1Asc, EOC989_iOme, and EOC1120_pOme1
37202753	Dual inhibition of CDK12 and CDK13 uncovers actionable vulnerabilities in patient-derived ovarian cancer organoids	4	TruSight Oncology (TSO) 500	no	no	drug response (cell viability), WB		HGSOC-24.3, HGSOC-33.3, HGSOC-36.3, HGSOC-41.3
37202426	Extraordinary clinical response to ibrutinib in low-grade ovarian cancer guided by organoid drug testing	1	WES	no	no	drug response (cell viability)
37166279	High-grade serous ovarian carcinoma organoids as models of chromosomal instability	68	sWGS (18), targeted sequencing, scDNA copy number (3)	yes (11)	no	drug response (cell viability)
37160887	A ribosomal gene panel predicting a novel synthetic lethality in non-BRCAness tumors	20	gene panel 673 genes (4)	yes (unclear)	no	drug response (cell viability)
37148882	A platform for efficient establishment and drug-response profiling of high-grade serous ovarian cancer organoids	17 from 10 patients	WGS (17)	scRNA-seq (7)	no	drug response (cell viability)		EOC153_pAsc, EOC153_iOme, EOC172_rAsc, EOC227_pAsc, EOC382_pOme, EOC540_pOme, EOC677_pAsc, EOC677_rAsc, EOC677_r2Asc, EOC733_pPer, EOC733_iOme, EOC883_pAsc, EOC883_iAsc, EOC989_iOme, EOC989_rAsc, EOC1120_pOme, EOC1120_rAsc
37143603	3D dynamic cultures of HGSOC organoids to model innovative and standard therapies	5, 1 EOC	no	no	no	drug response (cell viability), IF		Patient 1-5
37097615	RAD51 Foci as a Biomarker Predictive of Platinum Chemotherapy Response in Ovarian Cancer	11	no	no	no	drug response (cell viability), IF
36958586	Silver nitroprusside as an efficient chemodynamic therapeutic agent and a peroxynitrite nanogenerator for targeted cancer therapies	3	no	no	no	drug response (cell viability)
36924663	High-throughput organo-on-pillar (high-TOP) array system for three-dimensional ex vivo drug testing	4	no	no	no	drug response (cell viability)		OVCA#001, OVCA#003, OVCA#005, OVCA#013
36883303	Iron nitroprusside as a chemodynamic agent and inducer of ferroptosis for ovarian cancer therapy	3	no	no	no	drug response (cell viability)
36849518	Inhibition of nicotinamide dinucleotide salvage pathway counters acquired and intrinsic poly(ADP-ribose) polymerase inhibitor resistance in high-grade serous ovarian cancer	3	no	no	no	drug response (cell viability)		OCAD36.g1, OPTO.129, OPTO.112
36776006	[Establishment and preliminary application of organoids in ovarian cancer]	32, of which 18 were passaged long-term	no	no	no	drug response (cell viability)
36741442	Cytoplasmic p53 aggregates accumulated in p53-mutated cancer correlate with poor prognosis	2	targeted TP53 sequencing	no	no	drug response (cell viability), IF		ROVA002-4, ROVA007-2
36654745	A Scalable 3D High-Content Imaging Protocol for Measuring a Drug Induced DNA Damage Response Using Immunofluorescent Subnuclear γH2AX Spots in Patient Derived Ovarian Cancer Organoids	4, from 2 patients	no	no	no	drug response (cell viability), IF		HUB008, HUB014, HUB010, HUB010 II
36474106	Ex vivo chemosensitivity assay using primary ovarian cancer organoids for predicting clinical response and screening effective drugs	61	no	no	no	drug response (cell viability)
36442235	Bractoppin, a BRCA1 carboxy-terminal domain (BRCT) inhibitor, suppresses tumor progression in ovarian borderline tumor organoids	13 borderline tumors	no	yes (3 w/ tx)	no	drug response (cell viability), IF
34845371	Single cell-derived spheroids capture the self-renewing subpopulations of metastatic ovarian cancer	5	no	yes; scRNAseq (5)	no	drug response (cell viability)
36352420	Single-cell and bulk RNA sequencing reveal ligands and receptors associated with worse overall survival in serous ovarian cancer	8	no	yes (8)	no	none
36266675	Using genetically encoded fluorescent biosensors to interrogate ovarian cancer metabolism	8	no	no	no	reporter plasmid assay
35848881	Polarity switching of ovarian cancer cell clusters via SRC family kinase is involved in the peritoneal dissemination	5	no	no	no	organoids grown in PDX, polarity assays
35791346	Combined inhibition of BADSer99 phosphorylation and PARP ablates models of recurrent ovarian carcinoma	4	no	no	no	drug response (cell viability), caspase activity		PDO1-4
35646632	Wnt/β-Catenin Inhibition by CWP232291 as a Novel Therapeutic Strategy in Ovarian Cancer	20, variety of subtypes	no	no	no	drug response (cell viability)
35569696	Integrated analysis of ascites and plasma extracellular vesicles identifies a miRNA-based diagnostic signature in ovarian cancer	1?	no	no	no	organoid size with EV addition
35547771	SCD1/FADS2 fatty acid desaturases equipoise lipid metabolic activity and redox-driven ferroptosis in ascites-derived ovarian cancer cells	1?	no	no	no	drug response (cell viability), IF
35462012	Developing patient-derived organoids to predict PARP inhibitor response and explore resistance overcoming strategies in ovarian cancer	14, variety of subtypes	WES (7)	no	no	drug response (cell viability), IHC
35234370	The Fibrillin-1/VEGFR2/STAT2 signaling axis promotes chemoresistance via modulating glycolysis and angiogenesis in ovarian cancer organoids and cells	8	no	yes (6 pairs)	no	Lentiviral infection, IP-MS, WB, iF
35191515	Efficacy of birinapant in combination with carboplatin in targeting platinum‑resistant epithelial ovarian cancers	10	no	no	no	drug response (cell viability)
35155204	Phenethyl Isothiocyanate Enhances the Cytotoxic Effects of PARP Inhibitors in High-Grade Serous Ovarian Cancer Cells	2	no	no	no	drug response (cell viability)		OVC_13, CC_4
35087279	Stichoposide C Exerts Anticancer Effects on Ovarian Cancer by Inducing Autophagy via Inhibiting AKT/mTOR Pathway	2	no	no	no	drug response (cell viability)		HGSOC-105, ENOC-107
35039480	Blocking autophagy overcomes resistance to dual histone deacetylase and proteasome inhibition in gynecologic cancer	16 (EOC, 3 from PDX)	no	no	no	drug response (cell viability)
34965417	Human iPSC-derived fallopian tube organoids with BRCA1 mutation recapitulate early-stage carcinogenesis	3	targeted BRCA sequencing	no	no	qPCR, IF	iPSC FTE model
34942306	AZD5153 reverses palbociclib resistance in ovarian cancer by inhibiting cell cycle-related proteins and the MAPK/PI3K-AKT pathway	30	no	yes (11)	no	drug response (cell viability), IF		PDO#1-30
34885017	Combining ReACp53 with Carboplatin to Target High-Grade Serous Ovarian Cancers	10	targeted TP53 sequencing	no	no	drug response (cell viability)
34527431	Stromal infiltrating mast cells identify immunoevasive subtype high-grade serous ovarian cancer with poor prognosis and inferior immunotherapeutic response	23	no	no	no	co-culture and response with TIMs	short term culture
34446269	Platinum resistance in gynecologic malignancies: Response, disease free and overall survival are predicted by biochemical signature: A metabolomic analysis	47	no	no	no	drug response (cell viability)	short term culture
34440225	Utilizing Patient-Derived Epithelial Ovarian Cancer Tumor Organoids to Predict Carboplatin Resistance	6	gene panel (648 genes)	targeted sequencing	no	drug response (cell viability)
34396988	Cancer-associated mesothelial cells promote ovarian cancer chemoresistance through paracrine osteopontin signaling	1?	no	no	no	organoid size and count, IF
34347777	Lapatinib and poziotinib overcome ABCB1-mediated paclitaxel resistance in ovarian cancer	7	targeted BRCA sequencing	Tempus xT	no	drug response (cell viability)		UK1225, UK1226, UK1236, UK1254, UK1393, UK2238, UK2326
34200645	Successful Patient-Derived Organoid Culture of Gynecologic Cancers for Disease Modeling and Drug Sensitivity Testing	21	no	no	no	drug response (cell viability)
34162871	Co-evolution of matrisome and adaptive adhesion dynamics drives ovarian cancer chemoresistance	8, 2from 1 patient	no	no	no	drug response (cell viability), IF		p-HGSC_EOC1120, r-HGSC_EOC1120, p-HGSC_EOC1129, p-HGSC_EOC50, p-HGSC_EOC198, r-HGSC_EOC677, r-HGSC_EOC495, r-HGSC_EOC742
34160887	The lncRNA 'UCA1' modulates the response to chemotherapy of ovarian cancer through direct binding to miR-27a-5p and control of UBE2N levels	3	no	no	no	drug response (cell viability)		18-039-S, 19-004-S, 18-049-S
33939112	Identification of lysosome-targeting drugs with anti-inflammatory activity as potential invasion inhibitors of treatment resistant HER2 positive cancers	1	no	no	no	Invasion assay	PDX-derived tissue	OVC316
33652561	Preclinical Evaluation of Artesunate as an Antineoplastic Agent in Ovarian Cancer Treatment	6	no	yes	no	drug response (cell viability)		1226, 1254, 2238, 2326, 1236, 1267
33509905	Targeting BET Proteins BRD2 and BRD3 in Combination with PI3K-AKT Inhibition as a Therapeutic Strategy for Ovarian Clear Cell Carcinoma	4, from 2 patients	targeted ARID1A sequencing	no	no	drug response (cell viability)	OCCC
33158814	Enhanced Efficacy of Simultaneous PD-1 and PD-L1 Immune Checkpoint Blockade in High-Grade Serous Ovarian Cancer	13, from 12 patients	no	no	no	co-culture with immune cells, FACS	short term culture
33045662	Design, synthesis and biological evaluation of second-generation benzoylpiperidine derivatives as reversible monoacylglycerol lipase (MAGL) inhibitors	3	no	no	no	drug response (cell viability)
32724113	Patient-derived ovarian cancer organoids capture the genomic profiles of primary tumours applicable for drug sensitivity and resistance testing	18, several subtypes	gene panel (1053 genes) & CNV analysis (7)	no	no	drug response (cell viability)
32553164	Patient-Derived Ovarian Cancer Organoids Mimic Clinical Response and Exhibit Heterogeneous Inter- and Intrapatient Drug Responses	36, from 23 patients	WGS	no	no	drug response (cell viability)		HGS-##, END-#, LGS-#, MC-#, MBT-#, SBT-#, HG-#
32550913	Aurora-A/SOX8/FOXK1 signaling axis promotes chemoresistance via suppression of cell senescence and induction of glucose metabolism in ovarian cancer organoids and cells	10	no	yes (10)	no	glucose metabolism assay, drug response (cell viability), IF
32424251	Bim, Puma and Noxa upregulation by Naftopidil sensitizes ovarian cancer to the BH3-mimetic ABT-737 and the MEK inhibitor Trametinib	3	no	no	no	drug response (cell viability)		18-039-S, 19-004-S, 18-049-S
32371581	Functional miRNA Screening Identifies Wide-ranging Antitumor Properties of miR-3622b-5p and Reveals a New Therapeutic Combination Strategy in Ovarian Tumor Organoids	4	no	no	no	drug response (cell viability)		PDO_18-049, PDO_19-003, PDO_19-016, PDO_19-023
32368809	Palladium(II)-η(3) -Allyl Complexes Bearing N-Trifluoromethyl N-Heterocyclic Carbenes: A New Generation of Anticancer Agents that Restrain the Growth of High-Grade Serous Ovarian Cancer Tumoroids	3	no	no	no	drug response (cell viability)		OV-A, OV-B, OV-C
32253045	Short-term organoid culture for drug sensitivity testing of high-grade serous carcinoma	14 from 6 patients	no	yes (4 @ different timepoints)	no	drug response (cell viability); qRT-PCR	short term culture
32243841	Developing Organoids from Ovarian Cancer as Experimental and Preclinical Models	13, from 12 patients	sWGS (3), aCHG, targeted BRCA1 sequencing	no	no	IF/IHC, qPCR, drug response (cell viability)	some short term culture
32035490	Human fallopian tube epithelial cells exhibit stemness features, self-renewal capacity, and Wnt-related organoid formation	36, from 23 patients	no	no	no	qPCR	FTE, not cancer
32009247	Stable expansion of high-grade serous ovarian cancer organoids requires a low-Wnt environment	13	gene panel (1053 genes) & CNV analysis (7)	microarray (8)	no	drug response (cell viability), IHC		OC1-11
31876640	Characterization of a TP53 Somatic Variant of Unknown Function From an Ovarian Cancer Patient Using Organoid Culture and Computational Modeling	1	targeted TP53 sequencing	no	no	drug response (cell viability), IF
31101504	Efficient use of patient-derived organoids as a preclinical model for gynecologic tumors	9	gene panel (408 genes)	no	no	drug response (cell viability), IF
31011202	An organoid platform for ovarian cancer captures intra- and interpatient heterogeneity	56, from 32 patients, multiple subtypes	WGS (40)	yes (35)	DNA methylation (BeadChip)	IHC, CRISPR editing, Lenti infection, drug response
30886143	Chronic Chlamydia infection in human organoids increases stemness and promotes age-dependent CpG methylation	1?	no	microarray (timepoints w/ chlamydia infection)	DNA methylation (BeadChip)	WB, IF, EdU staining	FTE, not cancer
30820473	A simple high-throughput approach identifies actionable drug sensitivities in patient-derived tumor organoids	4	no	no	no	drug response (cell viability), IHC
30674533	Metastatic Tumor-in-a-Dish, a Novel Multicellular Organoid to Study Lung Colonization and Predict Therapeutic Response	2	no	no	no	drug response (cell viability)		hOVR1, hOVR2
30213835	Prediction of DNA Repair Inhibitor Response in Short-Term Patient-Derived Ovarian Cancer Organoids	34, from 23 patients	WES	no	no	drug response (cell viability), IHC, replication fork stability, WB	short term culture	DF-##-###
29917168	Evaluation of anticancer agents using patient-derived tumor organoids characteristically similar to source tissues	12	no	no	no	none	study focused on endometrial, but generated ovarian organoids	F-PDO (Fukushima patient-derived organoid)
29180611	Screening drug effects in patient-derived cancer cells links organoid responses to genome alterations	9	WGS (9)	no	no	drug response (cell viability), co-cultures	"cell lines", but under 20 passages in 2D culture and nontransformed	OC12, OC18, OC19, OC22, Asc211, Asc15, Asc14, PE306, PE20
28878359	Directed Differentiation of Human Induced Pluripotent Stem Cells into Fallopian Tube Epithelium	2?	no	no	no	qPCR, IF	FTE, not cancer
28678427	Clear cell and endometrioid carcinomas: are their differences attributable to distinct cells of origin?	1?	no	no	no	IHC	normal endometrial organoids, not cancer (model of EOC/OCCC origin)
26748848	A Designed Inhibitor of p53 Aggregation Rescues p53 Tumor Suppression in Ovarian Carcinomas	6	no	yes (1 w/ tx)	no	ReACp53 treatment apoptotic response, cell viability	stable cell line
26643275	The Notch and Wnt pathways regulate stemness and differentiation in human fallopian tube organoids	3?	no	microarray (3)	no	IF, qPCR, drug response	FTE, not cancer
19484142	Inflammatory cytokine tumor necrosis factor alpha confers precancerous phenotype in an organoid model of normal human ovarian surface epithelial cells	3	no	no	no	IF, WB, qPCR	human ovarian surface epithelium, not cancer
16928830	Activity of PXD101, a histone deacetylase inhibitor, in preclinical ovarian cancer studies	20	no	no	no	drug response (cell viability)
